# Supplementary material for: Identification of Blood-Based Biomarkers for the Prediction of the Response to Neoadjuvant Chemoradiation in Rectal Cancer
Source: Cancers (Basel). 2021 Jul 20;13(14):3642. doi: 10.3390/cancers13143642 (PMC8306983; doi:10.3390/cancers13143642)
Supplement: Supplementary file 1 [file cancers-13-03642-s001.zip]

Archive with 1 entries (1 files):
- cancers-1268496-supplementary.xlsx
