# Supplementary material for: Identification of Blood-Based Biomarkers for the Prediction of the Response to Neoadjuvant Chemoradiation in Rectal Cancer
Source: Cancers (Basel). 2021 Jul 20;13(14):3642. doi: 10.3390/cancers13143642 (PMC8306983; doi:10.3390/cancers13143642)
Supplement: Supplementary file 1 [file cancers-13-03642-s001.zip › cancers-1268496-supplementary.xlsx]

## Sheet: Supplementary Table S1
Supplementary Table S1
Significantly associated pathways for more than 2-fold increased proteins in the plasma of Regression mice or Non-regression mice compared to control mice
	Pathway ID	Pathway Name	Size	Number of overlaping proteins	P value*	Proteins in the pathway
Regression vs. Control	mmu00010	Glycolysis / Gluconeogenesis	67	3	0.000481106	Tpi1, Pgam2, Pgk1
	mmu01230	Biosynthesis of amino acids	78	3	0.000751625	Tpi1, Pgam2, Pgk1
	mmu04933	AGE-RAGE signaling pathway in diabetic complications	100	3	0.00154615	Icam1, Col1a1, Col1a2
	mmu01200	Carbon metabolism	120	3	0.00260666	Tpi1, Pgam2, Pgk1
	mmu05169	Epstein-Barr virus infection	230	3	0.0157751	Icam1, Psmd2, B2m
Non-regression vs. Control	mmu04610	Complement and coagulation cascades	88	8	< 0.0001	Serpina1a, F5, F13b, F12, Proc, F10, C1rb, C1ra
	mmu00010	Glycolysis / Gluconeogenesis	67	4	0.000933904	Aldob, Tpi1, Pgam2, Pgk1
	mmu01200	Carbon metabolism	120	5	0.00108235	Pgls, Aldob, Tpi1, Pgam2, Pgk1
	mmu01230	Biosynthesis of amino acids	78	4	0.00164804	Aldob, Tpi1, Pgam2, Pgk1
	mmu04612	Antigen processing and presentation	91	4	0.00290017	Ctsb, Ctss, Hspa5,B2m
	mmu05150	Staphylococcus aureus infection	56	3	0.00579174	Icam1, C1rb, C1ra
	mmu04142	Lysosome	124	4	0.00868557	Lamp1, Ctsb, Ctsd, Ctss
	mmu04510	Focal adhesion	199	5	0.00951266	Col1a1 ,Vegfr3, Flna, Igf1, Col1a2
	mmu04918	Thyroid hormone synthesis	73	3	0.0120192	Ttr, Gpx3, Hspa5
	mmu05133	Pertussis	76	3	0.0133998	Cfl2, C1rb, C1ra
	mmu04933	AGE-RAGE signaling pathway in diabetic complications	100	3	0.027623	Icam1, Col1a1, Col1a2
	mmu04145	Phagosome	181	4	0.0304958	Lamp1, Ctsb, Ctsd, Ctss
	mmu05205	Proteoglycans in cancer	201	4	0.0423155	Col1a1, Flna, Igf1, Col1a2
*P values were calculated by hypergeometric test.
